# Supplementary material for: Osteology of the Feeding Apparatus of Chilean Flamingo Phoenicopterus chilensis (Aves: Phoenicopteridae)
Source: J Morphol. 2026 Mar 5;287(3):e70116. doi: 10.1002/jmor.70116 (PMC12963700; doi:10.1002/jmor.70116)
Supplement: Supplementary file 1 — Supporting Information Table 1: Measurements of the skull and mechanical advantage of Chilean Flamingo Phoenicopterus chilensis. All measurements are in millimeters, mm. [file JMOR-287-e70116-s001.xlsx]

## Sheet: All Ind
	Catalog number	Sex	Cranium length	Cranium depth	Upper jaw length	Mandible length
	MCN-111	Und	47.38	27.5	100.7	NA
	MCN-164	M	47.38	27.66	106.59	134
	MCN-176	Und	50.8	29.33	98.2	NA
	MCN-474	Und	49.85	28.66	84.15	NA
	MCN-475	M	51.13	29.8	110.87	137
	MCN-476	Und	50.42	NA	114.04	144
	MCN-477	M	46.81	29.21	116.51	144
	MCN-517	M	50.51	29.11	111.41	137
	MCN-593	M	50.37	32.07	115.96	146
	MCN-732	M	47.27	30.63	113.9	139
	MCN-733	Und	42.25	29.14	95.75	NA
	MCN-735	Und	46.7	26.14	100.3	NA
	MCN-748	M	45.99	30.19	106.78	132
	MCN-750	M	50.27	29.21	114.8	143
	USNM 321766	F	51.12	28.62	92.88	133
	USNM 345025	F	50.13	29.15	96.87	140
	USNM 614545	M	46.51	30.96	103.49	140
	USNM 344965	F	47.58	29.53	96.42	135
	USNM 344881	M	47.94	29.9	102.06	131
	USNM 344840	M	47.38	29.27	102.62	142
	USNM 344882	M	49.07	27.74	109.93	149
	USNM 344931	M	48.98	27.68	107.02	149
	USNM 10021	F	47.69	27.34	98.31	131
	AMNH 10161	Und	48.96	NA	99.04	NA
	AMNH 10162	Und	49.78	NA	NA	NA
	AMNH 12441	M	52.09	30.56	99.91	141
	AMNH 28549	M	50.8	30.48	101.2	141
	AMNH 30537	M	48.12	30.32	99.88	135
	AMNH 1769	F	48.13	29.69	92.22	130
	AMNH 3162	F	51.83	29.36	91.87	140
	S/1956.5.1	M	48.23	27.59	100.77	141
	S/1961.23.2	Und	49.89	28.11	95.11	NA
	S/1966.52.16	Und	50.17	29.11	93.83	NA
	S/1973.66.43	Und	49.47	28.19	82.53	NA
	S/2012.5.1	Und	50.12	29.48	89.88	NA
	S/2013.12.1	F	49.25	28.69	99.75	140
	S/2013.19.1	Und	48.36	27.66	86.64	NA
	S/1952.3.149	Und	47.14	28.55	88.86	NA

## Sheet: Sex Ind
Catalog number	Sex	Cranium length (mm)	Cranium depth (mm)	Upper jaw length (mm)	Mandible length (mm)
MCN-164	M	47.38	27.66	106.59	134
MCN-475	M	51.13	29.8	110.87	137
MCN-477	M	46.81	29.21	116.51	144
MCN-732	M	47.27	30.63	113.9	139
MCN-748	M	45.99	30.19	106.78	132
MCN-750	M	50.27	29.21	114.8	143
USNM 321766	F	51.12	28.62	92.88	133
USNM 345025	F	50.13	29.15	96.87	140
USNM 614545	M	46.51	30.96	103.49	140
USNM 344965	F	47.58	29.53	96.42	135
USNM 344881	M	47.94	29.9	102.06	131
USNM 344840	M	47.38	29.27	102.62	142
USNM 344882	M	49.07	27.74	109.93	149
USNM 344931	M	48.98	27.68	107.02	149
USNM 10021	F	47.69	27.34	98.31	131
AMNH 12441	M	52.09	30.56	99.91	141
AMNH 28549	M	50.8	30.48	101.2	141
AMNH 30537	M	48.12	30.32	99.88	135
AMNH 1769	F	48.13	29.69	92.22	130
AMNH 3162	F	51.83	29.36	91.87	140
S/2013.12.1	F	49.25	28.69	99.75	140
S/1956.5.1	M	48.23	27.59	100.77	141
